# Supplementary material for: Functional Interdependence of Anoctamins May Influence Conclusions from Overexpression Studies
Source: Int J Mol Sci. 2024 Sep 17;25(18):9998. doi: 10.3390/ijms25189998 (PMC11432102; doi:10.3390/ijms25189998)
Supplement: Supplementary file 1 [file ijms-25-09998-s001.zip]

Archive with 1 entries (1 files):
- ijms-3169154-supplementary.pdf
